# Supplementary material for: Visual Clustering of Transcriptomic Data from Primary and Metastatic Tumors—Dependencies and Novel Pitfalls
Source: Genes (Basel). 2022 Jul 26;13(8):1335. doi: 10.3390/genes13081335 (PMC9394300; doi:10.3390/genes13081335)
Supplement: Supplementary file 1 [file genes-13-01335-s001.zip]

Archive with 1 entries (1 files):
- genes-1693305-supplementary.pdf
